# Supplementary material for: Are Baseline Levels of Gas6 and Soluble Mer Predictors of Mortality and Organ Damage in Patients with Sepsis? The Need-Speed Trial Database
Source: Biomedicines. 2022 Jan 18;10(2):198. doi: 10.3390/biomedicines10020198 (PMC8869255; doi:10.3390/biomedicines10020198)
Supplement: Supplementary file 1 [file biomedicines-10-00198-s001.zip]

Archive with 1 entries (1 files):
- biomedicines-1535952-supplementary.pdf
